# Supplementary material for: A Simple Preparation of Crosslinked, Highly Alkaline Diallyldimethylammonium Hydroxide Hydrogel Particles via Inverse Static Anion Exchange
Source: Gels. 2024 Nov 15;10(11):743. doi: 10.3390/gels10110743 (PMC11593379; doi:10.3390/gels10110743)
Supplement: Supplementary file 1 [file gels-10-00743-s001.zip]

Archive with 1 entries (1 files):
- gels-3267732-supplementary.pdf
